# Supplementary material for: Modeling Reveals How Direct-Acting Antivirals Redirect HBV Capsid Assembly Pathways to Noninfectious Products
Source: bioRxiv. 2026 May 26:2026.05.25.727729. Preprint. [Version 1] doi: 10.64898/2026.05.25.727729 (PMC13232356; doi:10.64898/2026.05.25.727729)
Supplement: Supplement 1 [file media-1.zip]

Archive with 6 entries (6 files):
- Movie_S1_CAM_high_salt_T4.mp4
- Movie_S2_CAM_high_salt_malformed.mp4
- Movie_S3_CAM_mod_salt_T4.mp4
- Movie_S4_CAM_mod_salt_malformed.mp4
- Movie_S5_CAM_low_salt_malformed.mp4
- Movie_S6_mod_salt_T4.mp4
